# Supplementary material for: Proteome Response of Staphylococcus xylosus DSM 20266T to Anaerobiosis and Nitrite Exposure
Source: Front Microbiol. 2018 Sep 25;9:2275. doi: 10.3389/fmicb.2018.02275 (PMC6167427; doi:10.3389/fmicb.2018.02275)
Supplement: TABLE S1 — Additional information for the differentially expressed proteins (P < 0.05; Fold > 2) listed in Table 2. [file Table_1.xlsx]

## Sheet: Foglio1
Table S1: Additional information for the diffentially expressed proteins (P<0.05; Fold>2) listed in Table 2
												%V*†
Match ID	NCBI accession number	EC number	Symbol	Protein annotation	PSD fragmentation: m/z; aa sequence	Sequence coverage	Match peptides	Theoritical molecular weight (Da)	Theoritical pI	Aerobiosis	Nitrite aerobiosis	Anaerobiosis	Nitrite anaerobiosis
6	WP_017723387	-	RpsF	30S ribosomal protein S6	2065.98; (R)LAYEINDFSEGYYNIVR(I)	74%	6/31	11926/13000	4.9/5.0	0.76±0.13 b	0.83±0.14 b	0.26±0.04 a	0.38±0.07a
9	AID01344	-	CspA	Cold shock protein CspA	1629.75; (R)DMDGYYLIVQQER(D)	80%	5/20	7351	4.5/4.5	1.64±0.18 c	1.85±0.49 c	0.38±0.13a	0.69±12 b
21	WP_042363303	-	RplJ	50S ribosomal protein L10	1173.65; (R)GLSVAEVTELR(S)	20.1%	3/24	18092/22000	4.8/4.9	0.60±0.08 c	0.58±0.05 c	0.25± 0.03 a	0.38± 0.07 b
27	WP_041079558	-	NusG	Transcription termination/antitermination protein NusG	1485.77; (K)TIDVQVELGEQVR(I)	55%	7/13	20653	5.2	1.72±0.10a	1.45±0.13a	0.57±0.02 b	0.89±0.05 c
29	WP_019469891	1.11.1.15	AhpC	Peroxiredoxin	1604.79; (R)NFDVLDEDLGLAQR(G)	62%	9/39	21306	4.5	1.41± 0.29 b	1.65±0.33 b	0.54±0.07 a	0.45±0.12 a
42	WP_029378512	1.1.1.47	Gdh	sugar dehydrogenase	2081.06; (K)VVINYLSESSLDDVAESIK(L)	18.6%	4/48	28599/30000	4.9/5.0	N.D.	N.D.	0.20±0.01 a	0.26±0.02 b
45	WP_029377651	5.3.1.1	TpiA	Triosephosphate isomerase	2497.21; (K)VGETDEERAHAIFNHGMTPIICCAMVGETDEER(E)	0.18	6/31	27367/31500	4.7/4.7	1.02±0.04 a	1.2±0.25a	2.08±0.11 c	1.69±0.05 b
68	WP_017723057	-	-	pyridoxal 5'-phosphate synthase lyase subunit PdxS	1529.76; (R)HVDSSILNMSAEK(F)	52%	8/34	31875	5.1	0.26±0.24 b	0.23±0.08 b	N.D.#	0.15± 0.02 a
71	WP_042362747	-	-	M42 Peptidase	1091.61; (R)TQITPSGFIK(S)	8%	3/26	37793/37500	4.9/4.8	0.13±0.07 a	0.18±0.04 a	0.56±0.19 c	0.34± 0.06 b
77	WP_042362534	1.2.1.12	Gap	Glyceraldehyde-3-phosphate dehydrogenase	1498.68; (R)FTGEVEVENDGFR(V)	20.6%	6/35	36116/42000	4.8/4.7	0.44±0.18 b	0.46±0.12 b	0.25± 0.02 a	0.24± 0.08 a
79	WP_029379088	6.3.4.13	PurD	Phosphoribosylamine-glycine ligase	1526.84; (R)VILALGEGENIAEAK(F)	12%	4/29	45209/46000	4.8/4.8	0.28±0.24 a	0.43±0.22 a	1.43± 0.45b	1.24± 0.19 b
81	WP_017723470	4.3.2.2	PurB	Adenylosuccinate lyase	1235.63; EVEEAFAKGQK(G)	11%	3/23	49587/46000	5.4/5.5	0.11± 0.03 a	0.12± 0.05 a	0.23±0.03 b	0.28± 0.03 c
82	WP_029377868	2.6.1.42	IlvE	Branched-chain-amino-acid aminotransferase	1862.95; (K)TVIELAQNLGYEVEER(R)	26%	8/20	40074/46000	4.7/4.7	0.46±0.10 b	0.35±0.05b	0.22±0.05 a	0.18±0.2 a
83	CEF17712	2.5.1.48	MetB	Cystathionine gamma-synthase	1300.73; (K)FGIDIVLHSATK(Y)	23%	9/39	41906/48000	5.2/5.1	0.37± 0.04 a	0.35±0.01 a	N.D.	N.D.
90	WP_017724145	1.2.4.1	PhdA1	Pyruvate dehydrogenase E1 component alpha subunit	1733.91; (R)AVNGEGPTLIETITYR(Y)	39%	10/34	41489/50000	4.9/5.0	2.08±0.11 b	1.97± 0.09 b	0.52±0.02 a	0.85 ±0.01 b
94	WP_029377652	2.7.2.3	Pgk	Phosphoglycerate kinase	1013.61; (K)IVLFSHLGK(V)	18.0%	0.205128	42430/48000	4.8/4.9	1.19±0.23a	1.49± 0.18 a	3.14±0.48 b	3.83±0.50 b
97	WP_029377923	2.3.1.29	Kbl	glycine C-acetyltransferase	1324.66; (K)DAIDSHGVGAGAVR(S)	29%	8/34	42758/50000	5.0/5.0	0.46±0.15b	0.58±0.05 b	0.24±0.02 a	0.43±0.04 b
98	WP_029377986	2.1.2.1	GlyA	Serine hydroxymethyltransferase	1935.00; (K)NTIPFDQEKPFVTSGVR(L)	0.28	5/15	45199/49000	5.2/5.3	0.14±0.05 a	0.17±0.01 a	0.29±0.01 b	0.32±0.02 b
109	WP_042363020	3.4.11.1	PepB	leucyl aminopeptidase family protein	1428.74; (K)DVVAEILGQQSNR(A)	18%	5/24	54104/55500	5.3/5.4	0.20 ±0.06 b	0.15±0.05 a	N.D.	0.10±0.06a
116	WP_038677953	6.1.1.16	CysS	Cysteinyl-tRNA ligase	2019.89; (K)ELVDEGNAYESGGDVYFR(T)	18%	0.185185	53749/59000	5.1/5.2	0.16±0.03 a	0.14±0.02 a	0.43±0.04 b	0.15±0.03 a
118	WP_039069254	-	AhpF	Alkyl hydroperoxide reductase subunit F	1819.88; (K)NATSIPGIFAAGDVTDDR(N)	26%	10/49	54656/60000	4.6/4.6	0.39± 0.15 b	0.36±0.04 b	0.16±0.02 a	0.11 ±0.03 a
122	WP_042363396	6.3.5.2	GuaA	GMP synthase	1613.91; (R)VLGEITEDKLEIVR(E)	13%	6/23	58433/59000	4.8/4.8	0.40±0.06 b	0.40±0.12 b	0.14±0.04 a	0.18±0.04 a
125	WP_042362290	2.6.1.16	GlmS	Glucosamine-fructose-6-phosphate aminotransferase	1209.60; (K)EIHEQPAVMR( R )	35%	16/27	66062/66000	4.9/5.0	0.14± 0.05 a	0.17±0.07 a	0.34±0.08 b	0.41 ±0.04 c
127	WP_029377650	5.4.2.12	GpmI	Phosphoglyceromutase	2363.10; (K)DKVKEQEQAEVDPEYNAQDK(V)	10%	4/21	56188/65000	4.6/4.6	0.39±0.08 a	0.36±0.03 a	0.82±0.24 c	0.59±0.04 b
142	WP_029377274	-	GpsB	Cell division protein GpsB	2040.00; (R)REEVDAFLDDIIADYQK(M)	26%	3/8	13736/15000	5.6/6.0	0.11± 0.05 a	N.D.	0.28±0.06 b	0.16±0.02 a
155	WP_029377731	1.1.1.37	Mdh	Malate dehydrogenase	1497.83; (K)LLDAQQIEAIVER(T)	0.28	6/18	33427 /38000	4.9/4.9	0.25± 0.12 b	0.29±0.07 b	N.D.	0.14±0.06 a
156	WP_029378572	-	-	rhodanese domain-containing protein	1428.61; (R)NDYEYDLGHFR(G)	35%	0.321429	37149/45000	4.8/4.8	0.28±0.05 b	0.29±0.06 b	N.D.	0.13±0.04 a
157	AID42338	3.1.1.31	Pgl	6-phosphogluconolactonase	1459.76; (K)YIFETVYGAGLAR(I)	0.34	9/24	38820/38000	4.9/5.0	0.30±0.05 b	0.29±0.3 b	0.13±0.01 a	N.D.
158	WP_042362628	-	PepP	aminopeptidase P family protein	1498.80; (K)HLEAVVVLSDFNR( R )	0.12	3/48	38586/40000	4.9/4.9	3.05±0.25 a	3.29±0.08 a	6.45±0.15 c	4.69± 0.04 b
167	WP_029377464	-	NusA	Transcription termination protein NusA	1305.60; (R)SPNESYIPNER(I)	34%	8/22	43564/60000	4.5/4.5	0.32±0.05 b	0.30±0.12 b	0.10± 0.03 a	0.15± 0.03 a
168	WP_029379204	3.5.99.10	-	RidA family protein	2333.11; (K)ATIFIADMNEFQNINEVYGK(Y)	44%	5/11	13743/13000	4.8/4.8	N.D.	N.D.	0.11±0.01 a	0.13± 0.05 b
171	AID02929	-	-	Cold shock protein	1906.90; (K)SLEEGQAVEFEIVEGDR(G)	0.39	2/31	7206/7000	4.5/4.2	0.46±0.07 b	0.62±0.08 b	0.13±0.02 a	0.42±0.12 b
174	WP_029377137	-	GreA	Transcription elongation factor GreA	2092.14; (K)KLDDEVRVPLPNGGEINVK(I)	30.4%	5/25	17855/22000	4.6/4.5	0.28±0.05 a	0.25±0.12 b	0.12±0.18a	0.17± 0.10 a
178	WP_029377419	-	-	Glutathione peroxidase	1510.75; (K)FLTEAQNGLFNEK(I)	29.9%	4/9	18050/21500	5.1/5.1	N.D.	N.D.	0.12± 0.05	N.D.
179	WP_017724290	-	-	GTP-sensing pleiotropic transcriptional regulator CodY	999.63; (R)SVIVNALRK(L)	0.15	3/37	28519/31000	5.6/5.6	N.D.	N.D.	0.29±00.05 b	0.17±0.13 a
186	WP_042363535	-	-	Acyl-CoA dehydrogenase	1307.70; (K)LDTVKDDFRAK(A)	15.1%	4/63	42671/44000	5.1/5.4	N.D.	N.D.	N.D.	0.11±0.04
191	WP_042363540	6.3.4.3	Fhs	Formate-tetrahydrofolate ligase	1463.83; (R)NVIVGLGGPTQGVPR(E)	43%	21/34	59992/61000	5.5/5.8	N.D.	N.D.	0.21±0.10 a	0.26±0.01 b
203	WP_042362767	4.2.1.3	Acn	Aconitate hydratase	1772.93; (K)AIADEDLLVTSVLSGNR(N)	31.8%	27/42	98866/97400	4.8/4.9	0.81±0.27b	0.98±0.08c	0.23±0.13 a	0.19±0.02 a
210	WP_038678064	2.3.1.8	Pta	Phosphate acetyltransferase	2391.30; (K)AEGLVSGAAHSTGDTVRPALQIIK(T)	0.375	9/35	35091/42000	4.7/4.7	N.D.	N.D.	0.13±0.05	N.D.
211	WP_029377997	4.1.2.13	FbpA	Fructose-bisphosphate aldolase	1563.73; (R)EALDNDKEVYDPR(K)	20.6%	5/18	30694/38000	4.9/4.9	N.D.	N.D.	0.24±0.05	N.D.
258	WP_038678780	2.3.1.54	PflB	Formate C-acetyltransferase	1322.66; (R)LREELSEQYR(S)	28%	18/28	85217	5.8	N.D.	N.D.	1.44±0.15 b	0.91 ±0.057a
314	CEF18861	1.17.1.8	DapB	4-hydroxy-tetrahydrodipicolinate reductase	1092.65; (K)GHEIVGLIVR(D)	15%	5/48	26733/30000	5.0/5.0	N.D.	N.D.	0.18±0.09	N.D.
332	WP_042363127	-	NagA	N-acetylglucosamine-6-phosphate deacetylase	1600.90; (K)GSEARLASGALAGSILK(M)	13.0%	4/39	41988/48000	4.9/4.9	N.D.	N.D.	1.08±0.34 b	0.31±0.24 a
184	A0A060MMF4	1.2.4.1	PdhB	Pyruvate dehydrogenase E1 component beta subunit	1458.74; (R)QAGVGATVASELAER(S)	33.5%	6/23	35393	4.6/	N.D.	1.16± 0.03 b	0.87±0.04 a	2.35±0.34 c
192	A0A068E4N6	3.2.1.52	-	Beta-hexosaminidase	1813.99; (K)SANNVPEDIIKELESR(G)	11.7%	5/22	64477	5.2/	1.94±0.29a	1.41± 0.14 b	4.22±0.33 c	2.06±0.15 a
*The values represent the means ± standard deviantions of volume percent spot proteins from each treatment (N = 8).
† Values with the same letters are statistically similar (P > 0.05) for each match spot applying when appropriate independent-sample t test at the 95% confidence interval or multirange Tukey's test.
# N.D.: not detected (%V < 0.1).
